# Supplementary material for: The Role of Point-of-Care C-Reactive Protein Testing in Antibiotic Prescribing for Respiratory Tract Infections: A Survey among Swiss General Practitioners
Source: Antibiotics (Basel). 2022 Apr 19;11(5):543. doi: 10.3390/antibiotics11050543 (PMC9137646; doi:10.3390/antibiotics11050543)
Supplement: Supplementary file 1 [file antibiotics-11-00543-s001.zip]

Archive with 1 entries (1 files):
- antibiotics-1660599-supplementary.pdf
